# Supplementary material for: The metabolic signature of blood lipids: a causal inference study using twins
Source: J Lipid Res. 2024 Sep 19;65(9):100625. doi: 10.1016/j.jlr.2024.100625 (PMC11437770; doi:10.1016/j.jlr.2024.100625)
Supplement: Supplemental table [file mmc2.xlsx]

## Sheet: Table S1
Table S1. Metabolites included in statistical analyses
Class	Metabolite	HMDB ID	Related to microbiome or not
Amino acids	1-Methylhistidine	HMDB0000001	NA
Amino acids	2-3-Diaminopropionic acid	HMDB0002006	NA
Amino acids	2-Amino-4-S-methylsulfonimidoyl-butanoic acid	HMDB0029430	NA
Amino acids	2-Phenylglycine	HMDB0002210	Y
Amino acids	3-Nitrotyrosine	HMDB0001904	Y
Amino acids	4-Hydroxyproline	HMDB0000725	Y
Amino acids	5-Aminolevulinic acid	HMDB0001149	NA
Amino acids	Acetylglycine	HMDB0000532	NA
Amino acids	Alpha-N-Phenylacetyl-L-glutamine	HMDB0006344	NA
Amino acids	Aminoadipic acid	HMDB0000510	NA
Amino acids	Beta-Alanine	HMDB0000056	Y
Amino acids	Betaine	HMDB0000043	Y
Amino acids	Citrulline	HMDB0000904	Y
Amino acids	Creatine	HMDB0000064	Y
Amino acids	Dimethylglycine	HMDB0000092	Y
Amino acids	Gamma-Aminobutyric acid	HMDB0000112	Y
Amino acids	Glutamylalanine	HMDB0003764	NA
Amino acids	Glycine	HMDB0000123	Y
Amino acids	Glycylproline	HMDB0000721	NA
Amino acids	Guanidoacetic acid	HMDB0000128	NA
Amino acids	L-Alanine	HMDB0000161	Y
Amino acids	L-alpha-Aminobutyric acid	HMDB0000452	NA
Amino acids	L-Arginine	HMDB0000517	Y
Amino acids	L-Asparagine	HMDB0000168	Y
Amino acids	L-Aspartic acid	HMDB0000191	Y
Amino acids	L-Cysteic acid	HMDB0002757	Y
Amino acids	L-Cystine	HMDB0000192	Y
Amino acids	L-Glutamic acid	HMDB0000148	Y
Amino acids	L-Glutamine	HMDB0000641	Y
Amino acids	L-Histidine	HMDB0000177	Y
Amino acids	L-Homoarginine	HMDB0000670	NA
Amino acids	L-Homocitrulline	HMDB0000679	NA
Amino acids	L-Homoserine	HMDB0000719	Y
Amino acids	L-Isoleucine	HMDB0000172	Y
Amino acids	L-Kynurenine	HMDB0000684	Y
Amino acids	L-Leucine	HMDB0000687	Y
Amino acids	L-Lysine	HMDB0000182	Y
Amino acids	L-Norleucine	HMDB0001645	NA
Amino acids	L-Phenylalanine	HMDB0000159	Y
Amino acids	L-Pipecolic acid	HMDB0000716	Y
Amino acids	L-Proline	HMDB0000162	Y
Amino acids	L-Serine	HMDB0000187	Y
Amino acids	L-threonine	HMDB0000167	Y
Amino acids	L-Tryptophan	HMDB0000929	Y
Amino acids	L-Tyrosine	HMDB0000158	Y
Amino acids	L-Valine	HMDB0000883	Y
Amino acids	N-Acetyl-L-alanine	HMDB0000766	NA
Amino acids	N-Acetyl-L-aspartic acid	HMDB0000812	NA
Amino acids	N-Acetyl-L-methionine	HMDB0011745	NA
Amino acids	N-Acetyl-L-tyrosine	HMDB0000866	NA
Amino acids	N-Acetylserine	HMDB0002931	NA
Amino acids	N-Acetylserotonin	HMDB0001238	Y
Amino acids	N-acetyltryptophan	HMDB0013713	Y
Amino acids	N-Iso Valerylglycine	HMDB0000927	NA
Amino acids	N-Methyl-D-aspartic acid	HMDB0002393	NA
Amino acids	N-Methyl-L-glutamic acid	HMDB0062660	NA
Amino acids	N-Phenylacetylphenylalanine	HMDB0002372	Y
Amino acids	Norvaline	HMDB0013716	NA
Amino acids	Ornithine	HMDB0000214	Y
Amino acids	p-Aminobenzoic acid	HMDB0001392	Y
Amino acids	Pyroglutamic acid	HMDB0000267	Y
Amino acids	Sarcosine	HMDB0000271	Y
Amino acids	Ureidosuccinic acid	HMDB0000828	Y
Amino acids	5-Hydroxy-L-tryptophan	HMDB0000472	Y
Benzenoids	3-Hydroxyphenylacetic acid	HMDB0000440	Y
Benzenoids	4-Hydroxybenzoic acid	HMDB0000500	Y
Benzenoids	4-Hydroxyhippuric acid	HMDB0013678	NA
Benzenoids	Benzenebutanoic acid	HMDB0000543	NA
Benzenoids	Benzoic acid	HMDB0001870	Y
Benzenoids	Gallic acid	HMDB0005807	Y
Benzenoids	Hippuric acid	HMDB0000714	Y
Benzenoids	Homovanillic acid	HMDB0000118	Y
Benzenoids	m-Aminobenzoic acid	HMDB0001891	Y
Benzenoids	m-Hydroxyhippuric acid	HMDB0006116	Y
Benzenoids	Mandelic acid	HMDB0000703	Y
Benzenoids	Ortho-Hydroxyphenylacetic acid	HMDB0000669	Y
Benzenoids	p-Hydroxyphenylacetic acid	HMDB0000020	Y
Benzenoids	Phenylacetic acid	HMDB0000209	Y
Benzenoids	Phenylpyruvic acid	HMDB0000205	Y
Benzenoids	Phthalic acid	HMDB0002107	Y
Benzenoids	Protocatechuic acid	HMDB0001856	NA
Benzenoids	Salicyluric acid	HMDB0000840	Y
Benzenoids	Vanillic acid	HMDB0000484	Y
Benzenoids	Vanillymandelic Acid	HMDB0000291	Y
Bile acids	6 Ketolithocholic acid	NA	NA
Bile acids	7-Ketolithocholic acid	HMDB0000467	Y
Bile acids	Beta-Hyodeoxycholic acid	HMDB0000664	Y
Bile acids	Beta-Ursodeoxycholic acid	HMDB0000686	Y
Bile acids	Chenodeoxycholic acid	HMDB0000518	Y
Bile acids	Cholic acid	HMDB0000619	Y
Bile acids	Dehydrolithocholic acid	NA	NA
Bile acids	Deoxycholic acid	HMDB0000626	Y
Bile acids	Deoxycholic acid 3-sulfate	HMDB0002504	NA
Bile acids	Glycochenodeoxycholic acid 3-sulfate	HMDB0002497	NA
Bile acids	Glycodeoxycholic acid 3-sulfate	HMDB0341325	NA
Bile acids	Hyocholic acid	HMDB0000760	Y
Bile acids	Hyodeoxycholic acid	HMDB0000733	Y
Bile acids	Isodeoxycholic acid	HMDB0002536	Y
Bile acids	Lithocholic acid	HMDB0000761	Y
Bile acids	Lithocholic acid-3-Sulfate	HMDB0000907	Y
Bile acids	Tauro-alpha-muricholic acid	HMDB0258742	Y
Bile acids	Taurochenodeoxycholic acid	HMDB0000951	Y
Bile acids	Taurocholic acid	HMDB0000036	Y
Bile acids	Taurodehydrocholic acid	HMDB0258743	NA
Bile acids	Taurodeoxycholic acid	HMDB0000896	Y
Bile acids	Taurohyocholic acid	HMDB0011637	Y
Bile acids	Taurolithocholic acid	HMDB0000722	Y
Bile acids	Ursodeoxycholic acid	HMDB0000946	Y
Carbohydrates	D-Ribose 5-phosphate	HMDB0001548	NA
Carbohydrates	Beta-D-Fucose	HMDB0003081	NA
Carbohydrates	D-Fructose	HMDB0000660	Y
Carbohydrates	D-Gluconolactone	HMDB0000150	Y
Carbohydrates	D-Glucose	HMDB0000122	Y
Carbohydrates	D-Maltose and Alpha-Lactose	HMDB0000163	NA
Carbohydrates	D-Xylose	HMDB0000098	Y
Carbohydrates	D-Xylulose	HMDB0001644	Y
Carbohydrates	Erythronic acid	HMDB0000613	NA
Carbohydrates	Fructose 6-phosphate	HMDB0000124	NA
Carbohydrates	Glucaric acid	HMDB0000663	NA
Carbohydrates	Glucose 6-phosphate	HMDB0001401	NA
Carbohydrates	Glyceric acid	HMDB0000139	Y
Carbohydrates	Maltotriose	HMDB0001262	NA
Carbohydrates	Melibiose	HMDB0000048	NA
Carbohydrates	N-Acetyl-D-glucosamine	HMDB0000215	Y
Carbohydrates	N-Acetylneuraminic acid	HMDB0000230	NA
Carbohydrates	Rhamnose	HMDB0000849	Y
Carbohydrates	Threonic acid	HMDB0000943	Y
Carnitines	2-Methylbutyrylcarnitine	HMDB0000378	NA
Carnitines	3-Hydroxyisovalerylcarnitine	HMDB0061189	NA
Carnitines	Adipoylcarnitine	HMDB0061677	NA
Carnitines	Butyrylcarnitine	HMDB0002013	NA
Carnitines	Carnitine	HMDB0000062	Y
Carnitines	Decanoylcarnitine	HMDB0000651	NA
Carnitines	Glutarylcarnitine	HMDB0013130	NA
Carnitines	Hexanoylcarnitine	HMDB0000705	NA
Carnitines	Isovalerylcarnitine	HMDB0000688	NA
Carnitines	L-Acetylcarnitine	HMDB0000201	Y
Carnitines	Lauroylcarnitine	HMDB0002250	NA
Carnitines	Linoleylcarnitine	HMDB0006469	NA
Carnitines	Malonylcarnitine	HMDB0002095	NA
Carnitines	Methylmalonylcarnitine	HMDB0013133	NA
Carnitines	Myristoylcarnitine	HMDB0005066	NA
Carnitines	Octanoylcarnitine	HMDB0000791	NA
Carnitines	Oleoylcarnitine	HMDB0005065	NA
Carnitines	Palmitoylcarnitine	HMDB0000222	NA
Carnitines	Propionylcarnitine	HMDB0000824	Y
Carnitines	Stearoylcarnitine	HMDB0000848	NA
Carnitines	Valerylcarnitine	HMDB0013128	NA
Cholines	Choline chloride	NA	Y
Fatty acids	2-Hydroxy-2-methylbutyric acid	HMDB0001987	Y
Fatty acids	10-13 Nonadecadienoic acid	NA	NA
Fatty acids	10Z-Heptadecenoic acid	HMDB0060038	NA
Fatty acids	12-hydroxystearic acid	HMDB0061706	NA
Fatty acids	12-Tridecenoic acid	NA	NA
Fatty acids	2-Hydroxy-3-methylbutyric acid	HMDB0000407	Y
Fatty acids	2-Methyl-4-pentenoic acid	HMDB0031158	NA
Fatty acids	2-Methylhexanoic acid	HMDB0031594	Y
Fatty acids	2-Methylvaleric acid	HMDB0031580	NA
Fatty acids	3-Hydroxyisovaleric acid	HMDB0000754	Y
Fatty acids	8-11-14-Eicosatrienoic acid	HMDB0002925	Y
Fatty acids	9-Pentadecenoic acid	HMDB0029765	NA
Fatty acids	Adrenic acid	HMDB0002226	Y
Fatty acids	Alpha-Linolenic acid	HMDB0001388	Y
Fatty acids	Aminocaproic acid	HMDB0001901	Y
Fatty acids	Arachidonic acid	HMDB0001043	Y
Fatty acids	Azelaic acid	HMDB0000784	Y
Fatty acids	But-2-enoic acid	HMDB0010720	Y
Fatty acids	Butyric acid	HMDB0000039	Y
Fatty acids	Caproic acid	HMDB0000535	Y
Fatty acids	Docosahexaenoic acid DHA	HMDB0002183	Y
Fatty acids	Docosapentaenoic acid 22n-6	HMDB0001976	Y
Fatty acids	Docosapentaenoic acid DPA	HMDB0006528	Y
Fatty acids	Eicosapentaenoic acid EPA	HMDB0001999	Y
Fatty acids	Gamma-Linolenic acid	HMDB0003073	Y
Fatty acids	Heptanoic acid	HMDB0000666	Y
Fatty acids	Isobutyric acid	HMDB0001873	Y
Fatty acids	Isocaproic acid	HMDB0000689	NA
Fatty acids	Linoelaidic acid	HMDB0006270	NA
Fatty acids	Linoleic acid	HMDB0000673	Y
Fatty acids	Methylglutaric acid	HMDB0000752	Y
Fatty acids	Methylsuccinic acid	HMDB0001844	Y
Fatty acids	Myristelaidic acid	HMDB0062248	NA
Fatty acids	Myristic acid	HMDB0000806	Y
Fatty acids	Myristoleic acid	HMDB0002000	Y
Fatty acids	Nonadeca-10Z-enoic acid	HMDB0013622	NA
Fatty acids	Octanoic acid	HMDB0000482	Y
Fatty acids	Oleic acid	HMDB0000207	Y
Fatty acids	Palmitelaidic acid	HMDB0012328	NA
Fatty acids	Palmitic acid	HMDB0000220	NA
Fatty acids	Palmitoleic acid	HMDB0003229	Y
Fatty acids	Petroselinic acid	HMDB0002080	NA
Fatty acids	Pimelic acid	HMDB0000857	NA
Fatty acids	Sebacic acid	HMDB0000792	NA
Fatty acids	Stearic acid	HMDB0000827	NA
Fatty acids	Suberic acid	HMDB0000893	Y
Fatty acids	Tridecanoic acid	HMDB0000910	NA
Fatty acids	15 HETE	HMDB0003876	NA
Fatty acids	2, 2-Dimethylsuccinic acid	HMDB0002074	NA
Fatty acids	4-Methylhexanoic acid	HMDB0340508	NA
Fatty acids	Itaconic acid	HMDB0002092	Y
Indoles	3-Indolepropionic acid	HMDB0002302	Y
Indoles	Indole-3-carboxylic acid	HMDB0003320	Y
Indoles	Indole-3-methyl acetate	HMDB0029738	Y
Indoles	Indoleacetic acid	HMDB0000197	Y
Indoles	Indoleacrylic acid	HMDB0000734	Y
Indoles	5-hydroxyindole-3-acetic acid	HMDB0000763	Y
Nucleosides	Adenosine monophosphate	HMDB0000045	NA
Nucleosides	Guanosine monophosphate	HMDB0001397	NA
Organic acids	D-cycloserine	HMDB0014405	Y
Organic acids	2-Furoic acid	HMDB0000617	NA
Organic acids	2-Hydroxybutyric acid	HMDB0000008	Y
Organic acids	3-Hydroxybutyric acid	HMDB0000011	Y
Organic acids	3-Methyl-2-oxovaleric acid	HMDB0000491	Y
Organic acids	Acetoacetic acid	HMDB0000060	Y
Organic acids	Alpha-ketoisovaleric acid	HMDB0000019	Y
Organic acids	cis-Aconitic acid	HMDB0000072	Y
Organic acids	Citric acid	HMDB0000094	Y
Organic acids	Fumaric acid	HMDB0000134	Y
Organic acids	Galactonic acid	HMDB0000565	NA
Organic acids	Glutaconic acid	HMDB0000620	NA
Organic acids	Glutaric acid	HMDB0000661	Y
Organic acids	Glycolic acid	HMDB0000115	Y
Organic acids	Hydroxypropionic acid	HMDB0000700	Y
Organic acids	Imidazolepropionic acid	HMDB0002271	NA
Organic acids	Isocitric acid	HMDB0000193	Y
Organic acids	Kynurenic acid	HMDB0000715	Y
Organic acids	L-Lactic acid	HMDB0000190	Y
Organic acids	L-Malic acid	HMDB0000156	Y
Organic acids	Maleic acid	HMDB0000176	NA
Organic acids	Malonic acid	HMDB0000691	Y
Organic acids	Methylmalonic acid	HMDB0000202	Y
Organic acids	Oxalic acid	HMDB0002329	Y
Organic acids	Oxoglutaric acid	HMDB0000208	Y
Organic acids	Pyruvic acid	HMDB0000243	NA
Organic acids	Succinic acid	HMDB0000254	Y
Organooxygen compounds	Shikimic acid	HMDB0003070	NA
Peptidomimetics	Anserine	HMDB0000194	NA
Peptidomimetics	Carnosine	HMDB0000033	NA
Phenylpropanoic acids	3, 4-Dihydroxyhydrocinnamic acid	HMDB0000423	Y
Phenylpropanoic acids	2-Hydroxycinnamic acid	HMDB0002641	Y
Phenylpropanoic acids	2-Phenylpropionate	HMDB0011743	Y
Phenylpropanoic acids	3-3-Hydroxyphenyl-3-hydroxypropanoic acid	HMDB0002643	Y
Phenylpropanoic acids	Hydroxyphenyllactic acid	HMDB0000755	Y
Pyridines	Quinolinic acid	HMDB0000232	Y
Pyridines	N-Methylnicotinamide	HMDB0003152	NA
Pyridines	Nicotinic acid	HMDB0001488	Y
Pyridines	Picolinic acid	HMDB0002243	Y
Pyrroles	Pyrrole-2-carboxylic acid	HMDB0004230	NA
Note: Related to microbiome or not: Y is Yes

## Sheet: Table S2
Table S2. The association between metabolites and low-density lipoprotein-cholesterol
Class	Metabolite	HMDB ID	Related to microbiome or not	Beta	SE	Raw P-value	FDR
Amino acids	Gamma-Aminobutyric acid	HMDB0000112	Y	-0.291066	0.12253	0.017976	0.891609
Amino acids	L-alpha-Aminobutyric acid	HMDB0000452	NA	0.228663	0.107294	0.033818	0.974087
Bile acids	Isodeoxycholic acid	HMDB0002536	Y	-0.303204	0.111701	0.00696768	0.772444
Bile acids	Deoxycholic acid	HMDB0000626	Y	-0.297487	0.110588	0.00742274	0.772444
Bile acids	Chenodeoxycholic acid	HMDB0000518	Y	-0.292898	0.112204	0.00943111	0.772444
Cholines	Choline chloride	NA	Y	-0.244024	0.112877	0.0313222	0.974087
Fatty acids	But-2-enoic acid	HMDB0010720	Y	0.288415	0.114858	0.0124588	0.772444
Note: Related to microbiome or not: Y is Yes

## Sheet: Table S3
Table S3. The association between metabolites and total cholesterol
Class	Metabolite	HMDB ID	Related to microbiome or not	Beta	SE	Raw P-value	FDR
Fatty acids	But-2-enoic acid	HMDB0010720	Y	0.720313	0.166484	1.98e-05	0.0049097
Note: Related to microbiome or not: Y is Yes

## Sheet: Table S4
Table S4. The association between metabolites and blood lipid parameters, additionally adjusted for BMI
Class	Metabolite	HMDB ID	Related to microbiome or not	Beta	SE	Raw P-value	FDR
TG
Organic acids	3-Methyl-2-oxovaleric acid	HMDB0000491	Y	0.293679	0.0589866	1.00706e-06	0.000249751
Amino acids	L-Alanine	HMDB0000161	Y	0.286658	0.0603126	2.95594e-06	0.000366536
Amino acids	L-Norleucine	HMDB0001645	NA	0.270508	0.0586524	5.58875e-06	0.000462003
Amino acids	Sarcosine	HMDB0000271	Y	0.262141	0.0591756	1.20092e-05	0.000744569
Amino acids	L-Proline	HMDB0000162	Y	0.254851	0.0581597	1.54729e-05	0.000767455
Amino acids	Pyroglutamic acid	HMDB0000267	Y	0.176671	0.0412863	2.39335e-05	0.000913378
Carnitines	Carnitine	HMDB0000062	Y	0.252115	0.0590883	2.57808e-05	0.000913378
Phenylpropanoic acids	Hydroxyphenyllactic acid	HMDB0000755	Y	0.221419	0.0529901	3.67315e-05	0.00105514
Amino acids	L-Kynurenine	HMDB0000684	Y	0.257778	0.0617933	3.82912e-05	0.00105514
Amino acids	L-Glutamic acid	HMDB0000148	Y	0.17304	0.0420388	4.73978e-05	0.00110904
Carnitines	Propionylcarnitine	HMDB0000824	Y	0.236056	0.057515	5.03803e-05	0.00110904
Amino acids	L-Valine	HMDB0000883	Y	0.246089	0.0602112	5.3663e-05	0.00110904
Amino acids	Acetylglycine	HMDB0000532	NA	0.247345	0.0612401	6.55337e-05	0.00124774
Amino acids	L-Pipecolic acid	HMDB0000716	Y	0.15155	0.0376787	7.0437e-05	0.00124774
Amino acids	L-Leucine	HMDB0000687	Y	0.226693	0.0571737	8.88491e-05	0.00146897
Amino acids	L-Phenylalanine	HMDB0000159	Y	0.225861	0.0599	0.000185882	0.00288118
Organic acids	Alpha-ketoisovaleric acid	HMDB0000019	Y	0.225729	0.0601836	0.000207353	0.00289067
Amino acids	5-Hydroxy-L-tryptophan	HMDB0000472	Y	0.232025	0.0619699	0.000209807	0.00289067
Carnitines	Isovalerylcarnitine	HMDB0000688	NA	0.197334	0.0538913	0.000287991	0.00374093
Amino acids	L-Tyrosine	HMDB0000158	Y	0.216294	0.059357	0.000301688	0.00374093
Amino acids	Creatine	HMDB0000064	Y	0.21317	0.0619818	0.000649973	0.00767587
Amino acids	N-Acetylserotonin	HMDB0001238	Y	0.202562	0.0600397	0.000820194	0.00888499
Fatty acids	Aminocaproic acid	HMDB0001901	Y	0.208555	0.0618373	0.000824011	0.00888499
Organic acids	3-Hydroxybutyric acid	HMDB0000357	Y	-0.206624	0.0617376	0.000905495	0.00935678
Amino acids	5-Aminolevulinic acid	HMDB0001149	NA	0.195865	0.0597755	0.00115323	0.01144
Amino acids	Citrulline	HMDB0000904	Y	0.205073	0.0631755	0.00128139	0.0122225
Carbohydrates	Glyceric acid	HMDB0000139	Y	-0.213203	0.0660893	0.00137431	0.0123919
Amino acids	L-Isoleucine	HMDB0000172	Y	0.195451	0.0607051	0.00139908	0.0123919
Amino acids	N-Phenylacetylphenylalanine	HMDB0002372	Y	0.197316	0.0617518	0.00151701	0.0129731
Organic acids	Oxoglutaric acid	HMDB0000208	Y	0.186071	0.0594475	0.00190317	0.0157329
Fatty acids	But-2-enoic acid	HMDB0010720	Y	0.191887	0.0617511	0.00203619	0.0162895
Indoles	Indoleacrylic acid	HMDB0000734	Y	0.188405	0.060833	0.00210998	0.0163523
Organic acids	Oxalic acid	HMDB0002329	Y	-0.203947	0.0665392	0.00233902	0.0175781
Carnitines	Valerylcarnitine	HMDB0013128	NA	0.165737	0.0563152	0.00346471	0.025272
Fatty acids	2-Hydroxy-3-methylbutyric acid	HMDB0000407	Y	0.15714	0.0537592	0.00370088	0.0262234
Amino acids	N-Acetyl-L-aspartic acid	HMDB0000812	NA	0.175255	0.0606997	0.00408463	0.0281386
Carnitines	2-Methylbutyrylcarnitine	HMDB0000378	NA	0.150377	0.0529377	0.00475966	0.0319026
Fatty acids	Arachidonic acid	HMDB0001043	Y	-0.16755	0.0596694	0.00524552	0.0342339
Benzenoids	3-Hydroxyphenylacetic acid	HMDB0000440	Y	-0.161498	0.0592468	0.00670668	0.0426476
Nucleosides	Adenosine monophosphate	HMDB0000045	NA	0.166798	0.0614692	0.0069925	0.0433535
Amino acids	L-Tryptophan	HMDB0000929	Y	0.163757	0.0605855	0.00722035	0.0436743
Benzenoids	Phenylpyruvic acid	HMDB0000205	Y	0.166883	0.0620297	0.00746472	0.0440774
Amino acids	Norvaline	HMDB0013716	NA	0.161172	0.0604013	0.00791411	0.0450468
Amino acids	Glutamylalanine	HMDB0003764	NA	0.151977	0.0569794	0.00799217	0.0450468
HDL-C
Organic acids	Galactonic acid	HMDB0000565	NA	-0.568182	0.125082	7.25327e-06	0.00148874
Carbohydrates	D-Gluconolactone	HMDB0000150	Y	-0.553693	0.124232	1.2006e-05	0.00148874
Pyridines	Nicotinic acid	HMDB0001488	Y	-0.520175	0.134188	0.000130232	0.0107659
Amino acids	5-Aminolevulinic acid	HMDB0001149	NA	-0.475835	0.126887	0.000210993	0.0129367
Benzenoids	4-Hydroxyhippuric acid	HMDB0013678	NA	-0.454599	0.123454	0.000260821	0.0129367
Amino acids	Glycylproline	HMDB0000721	NA	-0.411233	0.118032	0.000566752	0.0234258
Amino acids	L-Proline	HMDB0000162	Y	-0.423091	0.126244	0.000901139	0.0310005
Bile acids	Deoxycholic acid	HMDB0000626	Y	-0.415732	0.126305	0.00107989	0.0310005
Organic acids	Imidazolepropionic acid	HMDB0002271	NA	-0.409239	0.12478	0.00112502	0.0310005
Pyridines	Picolinic acid	HMDB0002243	Y	-0.397065	0.122767	0.00131462	0.0322818
Amino acids	L-Leucine	HMDB0000687	Y	-0.395428	0.122898	0.00143185	0.0322818
Bile acids	Chenodeoxycholic acid	HMDB0000518	Y	-0.405761	0.128255	0.00171719	0.034741
Bile acids	Isodeoxycholic acid	HMDB0002536	Y	-0.402088	0.127811	0.0018211	0.034741
Carnitines	Propionylcarnitine	HMDB0000824	Y	-0.376614	0.123597	0.00251121	0.0444843
Amino acids	L-Norleucine	HMDB0001645	NA	-0.382726	0.126769	0.00274855	0.0454426
Carnitines	Valerylcarnitine	HMDB0013128	NA	-0.355932	0.120094	0.00327797	0.0467139
Bile acids	Taurohyocholic acid	HMDB0011637	Y	-0.386127	0.131228	0.00350471	0.0467139
Carnitines	Isovalerylcarnitine	HMDB0000688	NA	-0.338859	0.115735	0.00366226	0.0467139
Carnitines	Adipoylcarnitine	HMDB0061677	NA	-0.373861	0.128015	0.00374202	0.0467139
Indoles	Indoleacetic acid	HMDB0000197	Y	-0.392085	0.13433	0.00376725	0.0467139
TC
Fatty acids	But-2-enoic acid	HMDB0010720	Y	0.691578	0.168956	5.29457e-05	0.0131305
Note: Related to microbiome or not: Y is Yes.

## Sheet: Table S5
Table S5. The association between metabolites and triglyceride, stratified by overweight status
Class	Metabolite	BMI<24		BMI≥24		P interaction
		Beta	95%CI	Beta	95%CI
Amino acids
	L-Norleucine	0.207669	(0.04, 0.37)	0.367376	(0.21, 0.53)	0.293542
	L-Alanine	0.286271	(0.12, 0.45)	0.302308	(0.13, 0.48)	0.897515
	L-Valine	0.179797	(0.01, 0.35)	0.323419	(0.16, 0.49)	0.49195
	Pyroglutamic acid	0.200001	(0.08, 0.32)	0.179497	(0.07, 0.29)	0.933166
	L-Proline	0.208529	(0.04, 0.37)	0.323022	(0.16, 0.48)	0.273013
	L-Glutamic acid	0.199897	(0.08, 0.31)	0.177934	(0.06, 0.29)	0.962289
	Acetylglycine	0.192728	(0.01, 0.37)	0.291106	(0.13, 0.45)	0.594784
	Sarcosine*	0.2678	(0.1, 0.44)	0.264149	(0.1, 0.43)	0.841239
	L-Leucine	0.18419	(0.02, 0.35)	0.301254	(0.15, 0.46)	0.444759
	L-Pipecolic acid	0.16501	(0.06, 0.27)	0.166167	(0.06, 0.27)	0.846415
	L-Tyrosine	0.221776	(0.05, 0.39)	0.241136	(0.08, 0.41)	0.885706
	L-Phenylalanine	0.226909	(0.05, 0.4)	0.243554	(0.08, 0.41)	0.917449
	L-Kynurenine	0.248582	(0.08, 0.42)	0.262924	(0.09, 0.44)	0.987507
	5-Aminolevulinic acid	0.26498	(0.09, 0.44)	0.117988	(-0.04, 0.28)	0.219113
	N-Acetylserotonin*	0.112925	(-0.05, 0.28)	0.306866	(0.14, 0.47)	0.127857
	5-Hydroxy-L-tryptophan*	0.121498	(-0.04, 0.28)	0.337401	(0.16, 0.52)	0.104394
	L-Isoleucine	0.145024	(-0.02, 0.31)	0.207023	(0.04, 0.37)	0.842188
	Creatine	0.135248	(-0.04, 0.31)	0.310857	(0.14, 0.48)	0.157498
	L-Tryptophan	0.12436	(-0.05, 0.3)	0.215983	(0.05, 0.38)	0.534927
	Glutamyalanine	0.139829	(-0.05, 0.33)	0.157694	(0.03, 0.29)	0.848451
	N-Phenylacetylphenylalanine*	0.167587	(-0.01, 0.34)	0.250117	(0.09, 0.41)	0.544537
	Citrulline	0.197117	(0.02, 0.37)	0.19866	(0.02, 0.37)	0.963936
	L-Aspartic acid	0.123376	(-0.05, 0.3)	0.174605	(0.01, 0.34)	0.736609
Benzenoids
	Phenylpyruvic acid	0.138243	(-0.03, 0.31)	0.205799	(0.03, 0.38)	0.628852
	3-Hydroxyphenylacetic acid*	-0.277745	(-0.45, -0.11)	-0.0576726	(-0.21, 0.1)	0.0584522
	Carbohydrates
	Glyceric acid	-0.0296984	(-0.22, 0.16)	-0.419233	(-0.59, -0.25)	0.00422962
	D-Glucose	0.0385231	(-0.14, 0.22)	0.241235	(0.08, 0.4)	0.102371
Carnitines
	Propionylcarnitine	0.191799	(0.03, 0.35)	0.294362	(0.14, 0.45)	0.634984
	Carnitine	0.284739	(0.12, 0.45)	0.224403	(0.06, 0.39)	0.454803
	Isovalerylcarnitine	0.132655	(-0.03, 0.29)	0.256487	(0.12, 0.4)	0.299877
	Valerylcarnitine*	0.0635486	(-0.1, 0.23)	0.286794	(0.13, 0.44)	0.111358
	2-Methylbutyrylcarnitine	0.0740546	(-0.07, 0.22)	0.220391	(0.08, 0.36)	0.218244
	Methylmalonylcarnitine	0.134418	(-0.07, 0.34)	0.142949	(0.02, 0.26)	0.990514
	3-Hydroxylisovalerylcarnitine	0.131537	(-0.03, 0.29)	0.16082	(-0.01, 0.33)	0.860844
Fatty acids
	2-Hydroxy-3-methylbutyric acid	0.158934	(-0.03, 0.34)	0.220542	(0.1, 0.34)	0.373184
	But-2-enoic acid*	0.201592	(0, 0.4)	0.192801	(0.05, 0.34)	0.868745
	Aminocaproic acid	0.165725	(-0.01, 0.34)	0.262942	(0.1, 0.43)	0.410038
Indoles
	Indoleacrylic acid*	0.166097	(0.03, 0.31)	0.233676	(0.05, 0.42)	0.576933
Organic acids
	3-Methyl-2-oxovaleric acid	0.263342	(0.1, 0.43)	0.343722	(0.18, 0.51)	0.494274
	Alpha-ketoisovaleric acid	0.192414	(0.02, 0.37)	0.2711	(0.11, 0.44)	0.546887
	3-Hydroxybutyric acid	-0.160337	(-0.32, 0)	-0.269142	(-0.45, -0.09)	0.298828
	Oxoglutaric acid	0.164948	(0.02, 0.31)	0.265392	(0.08, 0.45)	0.371359
	Oxalic acid	-0.206914	(-0.41, -0.01)	-0.200493	(-0.37, -0.03)	0.825408
Phenylpropanoic acids
	Hydroxyphenyllactic acid*	0.29233	(0.14, 0.44)	0.19358	(0.05, 0.34)	0.334664

## Sheet: Table S6
Table S6. The association between metabolites and high-density lipoprotein-cholesterol, stratified by overweight status
Class	Metabolite	BMI<24		BMI24		P interaction
		Beta	95%CI	Beta	95%CI
Amino acids
	5-Aminolevulinic acid*	-0.597827	(-1.01, -0.19)	-0.467197	(-0.79, -0.15)	0.518586
	L-Leucine	-0.365994	(-0.77, 0.04)	-0.48775	(-0.8, -0.18)	0.588105
	L-Proline	-0.592064	(-0.99, -0.19)	-0.312267	(-0.64, 0.02)	0.427858
	L-Norleucine*	-0.325834	(-0.73, 0.08)	-0.498165	(-0.82, -0.18)	0.478399
	Glycylproline*	-0.573253	(-1.06, -0.09)	-0.354963	(-0.59, -0.12)	0.836217
	L-Pipecolic acid	-0.204898	(-0.47, 0.06)	-0.264251	(-0.47, -0.06)	0.58141
	L-Glutamic acid	-0.211773	(-0.5, 0.07)	-0.278169	(-0.51, -0.04)	0.601785
	N-Acetylserotonin*	-0.352615	(-0.74, 0.04)	-0.433961	(-0.77, -0.1)	0.609634
	Pyroglutamic acid	-0.221637	(-0.51, 0.07)	-0.278144	(-0.5, -0.05)	0.675669
Benzenoids
	4-Hydroxyhippuric acid*	-0.435172	(-0.85, -0.02)	-0.428042	(-0.73, -0.13)	0.958518
	Phenylpyruvic acid	-0.344355	(-0.74, 0.05)	-0.361971	(-0.71, -0.01)	0.853985
Bile acids
	Deoxycholic acid	-0.637848	(-1.05, -0.22)	-0.30372	(-0.63, 0.02)	0.223992
	Isodeoxycholic acid	-0.657676	(-1.09, -0.23)	-0.28567	(-0.61, 0.04)	0.225403
	Chenodeoxycholic acid	-0.638056	(-1.07, -0.21)	-0.305823	(-0.63, 0.02)	0.272016
	Hyodeoxycholic acid	-0.672313	(-1.1, -0.24)	-0.233192	(-0.57, 0.1)	0.199254
	Ursodeoxycholic acid	-0.651315	(-1.08, -0.22)	-0.122247	(-0.46, 0.21)	0.0790622
	Taurochenodeoxycholic acid	-0.650298	(-1.08, -0.22)	-0.182425	(-0.5, 0.14)	0.108509
Carbohydrates
	D-Gluconolactone*	-0.626749	(-1.05, -0.2)	-0.515075	(-0.82, -0.21)	0.600154
Carnitines
	Valerylcarnitine*	-0.399652	(-0.79, -0.01)	-0.383285	(-0.69, -0.08)	0.962426
	Propionylcarnitine	-0.402179	(-0.79, -0.01)	-0.401797	(-0.72, -0.08)	0.901198
	Isovalerylcarnitine	-0.509727	(-0.89, -0.13)	-0.260745	(-0.54, 0.02)	0.416198
	2-Methylbutyrylcarnitine*	-0.552481	(-0.89, -0.21)	-0.196727	(-0.49, 0.09)	0.173855
	Adipoylcarnitine	-0.253612	(-0.67, 0.16)	-0.510522	(-0.82, -0.2)	0.364891
Fatty acids
	2-Methylhexanoic acid*	-0.478935	(-0.98, 0.02)	-0.337634	(-0.66, -0.01)	0.751751
	4-Methylhexanoic acid*	-0.441991	(-0.94, 0.05)	-0.345169	(-0.67, -0.02)	0.808065
	Heptanoic acid*	-0.431624	(-0.93, 0.07)	-0.3183	(-0.64, 0.01)	0.76929
Indoles
	Indoleacetic acid*	-0.603153	(-1.01, -0.19)	-0.370603	(-0.71, -0.03)	0.329245
Organic acids
	Galactonic acid*	-0.61544	(-1.02, -0.21)	-0.526458	(-0.85, -0.2)	0.712685
	Imidazolepropionic acid	-0.542984	(-0.95, -0.14)	-0.302267	(-0.62, 0.01)	0.31837
Pyridines
	Nicotinic acid	-0.784638	(-1.29, -0.28)	-0.42939	(-0.74, -0.12)	0.396533
	Picolinic acid*	-0.452598	(-0.88, -0.03)	-0.403138	(-0.7, -0.1)	0.910246

## Sheet: Table S7
Table S7. Metabolic pathway analysis for metabolites associated with TG or HDL-C
Pathway	Total	Hits	Raw P-value	FDR	Impact value
TG
Valine, leucine and isoleucine biosynthesis	8	5	5.7337e-11	8.3138e-10	0
Valine, leucine and isoleucine degradation	40	5	5.7337e-11	8.3138e-10	0.02168
Glycine, serine and threonine metabolism	33	4	3.1555e-10	3.0503e-09	0.11713
Butanoate metabolism	15	3	9.5392e-09	6.9159e-08	0
Arginine and proline metabolism	38	3	1.2936e-08	7.0026e-08	0.17592
Aminoacyl-tRNA biosynthesis	48	10	1.4488e-08	7.0026e-08	0
Pantothenate and CoA biosynthesis	19	3	3.9976e-08	1.6561e-07	0
Alanine, aspartate and glutamate metabolism	28	4	1.6564e-07	6.0046e-07	0.46876
Glutathione metabolism	28	2	6.0851e-07	1.6992e-06	0.02675
Porphyrin and chlorophyll metabolism	30	2	6.3678e-07	1.6992e-06	0.02799
Selenocompound metabolism	20	1	6.5495e-07	1.6992e-06	0
D-Glutamine and D-glutamate metabolism	6	2	7.512e-07	1.6992e-06	0.5
Nitrogen metabolism	6	1	7.617e-07	1.6992e-06	0
Lysine degradation	25	1	8.7283e-07	1.808e-06	0
Tryptophan metabolism	41	4	1.3549e-06	2.6195e-06	0.40717
Glyoxylate and dicarboxylate metabolism	32	2	2.0502e-06	3.7161e-06	0.07937
Ubiquinone and other terpenoid-quinone biosynthesis	9	1	7.4179e-06	1.1951e-05	0
Tyrosine metabolism	42	1	7.4179e-06	1.1951e-05	0.13972
Arginine biosynthesis	14	4	8.6775e-06	1.3245e-05	0.34518
Phenylalanine metabolism	10	3	1.3033e-05	1.7998e-05	0.61904
Phenylalanine, tyrosine and tryptophan biosynthesis	4	3	1.3033e-05	1.7998e-05	1
Citrate cycle (TCA cycle)	20	1	8.4754e-05	0.00011172	0.05856
Histidine metabolism	16	2	0.00012188	0.00015367	0
Pentose phosphate pathway	22	1	0.00028609	0.00033187	0
Glycerolipid metabolism	16	1	0.00028609	0.00033187	0.09346
Synthesis and degradation of ketone bodies	5	1	0.00046749	0.00052143	0
Glycolysis / Gluconeogenesis	26	1	0.0017856	0.0019179	0.00021
beta-Alanine metabolism	21	1	0.0054512	0.0054512	0
Nicotinate and nicotinamide metabolism	15	1	0.0054512	0.0054512	0
HDL-C
Aminoacyl-tRNA biosynthesis	48	3	6.9808e-07	1.466e-05	0
Porphyrin and chlorophyll metabolism	30	2	5.0162e-06	2.4215e-05	0.02799
Glycine, serine and threonine metabolism	33	1	6.4778e-06	2.4215e-05	0
Valine, leucine and isoleucine degradation	40	1	6.864e-06	2.4215e-05	0
Valine, leucine and isoleucine biosynthesis	8	1	6.864e-06	2.4215e-05	0
Arginine and proline metabolism	38	2	6.9187e-06	2.4215e-05	0.1638
Tryptophan metabolism	41	2	2.6582e-05	7.9747e-05	0.03901
Pentose phosphate pathway	22	1	7.3003e-05	0.00019163	0
Primary bile acid biosynthesis	46	2	9.8069e-05	0.00022883	0.00977
Nicotinate and nicotinamide metabolism	15	1	0.00013773	0.00028924	0
Phenylalanine metabolism	10	1	0.00049794	0.00074898	0.2619
Phenylalanine, tyrosine and tryptophan biosynthesis	4	1	0.00049794	0.00074898	0
Lysine degradation	25	1	0.00052211	0.00074898	0
Glutathione metabolism	28	2	0.00063464	0.00074898	0.02675
D-Glutamine and D-glutamate metabolism	6	1	0.00074898	0.00074898	0.5
Alanine, aspartate and glutamate metabolism	28	1	0.00074898	0.00074898	0.19712
Arginine biosynthesis	14	1	0.00074898	0.00074898	0.11675
Histidine metabolism	16	1	0.00074898	0.00074898	0
Glyoxylate and dicarboxylate metabolism	32	1	0.00074898	0.00074898	0
Butanoate metabolism	15	1	0.00074898	0.00074898	0
Nitrogen metabolism	6	1	0.00074898	0.00074898	0
Note: TG: triglyceride; HDL-C: high-density lipoprotein-cholesterol. Total is the total numbers of compounds in the pathway. Hits represents the number of metabolites that significantly (fdr <0.05) associated with TG or HDL-C that matched with the metabolites of the Human Metabolome Database (HMDB). The raw P value are calculated from the over-representation analysis. The P value are adjusted by …

## Sheet: Table S8
Table S8. Results of TG from ICE FALCON analysis
		Model 1		Model 2		Model 3		Change		Predicted causality
Predictor	Coefficient	Est (SE)	P-value	Est (SE)	P-value	Est (SE)	P-value	Est (SE)	P-value
3-Methyl-2-oxovaleric acid	βself	0.1832 (0.0357)	2.95e-07	-	-	0.2307 (0.0375)	7.47e-10	0.0475 (0.0089)	1.04e-07	TG-->3-Methyl-2-oxovaleric acid
3-Methyl-2-oxovaleric acid	βco-twin	-	-	0.0165 (0.0362)	6.48e-01	0.1162 (0.0374)	1.88e-03	0.0997 (0.0147)	1.07e-11
TG	βself	0.3416 (0.0527)	8.70e-11	-	-	0.3290 (0.0591)	2.56e-08	-0.0127 (0.0346)	7.14e-01
TG	βco-twin	-	-	0.1918 (0.0579)	9.26e-04	0.0265 (0.0606)	6.62e-01	-0.1653 (0.0377)	1.17e-05
L-Norleucine	βself	0.1783 (0.0393)	5.67e-06	-	-	0.2200 (0.0384)	1.03e-08	0.0417 (0.0080)	1.61e-07	TG-->L-Norleucine
L-Norleucine	βco-twin	-	-	0.0115 (0.0364)	7.53e-01	0.1042 (0.0375)	5.41e-03	0.0927 (0.0134)	5.37e-12
TG	βself	0.3206 (0.0542)	3.39e-09	-	-	0.3123 (0.0632)	7.66e-07	-0.0083 (0.0356)	8.15e-01
TG	βco-twin	-	-	0.1681 (0.0553)	2.37e-03	0.0181 (0.0617)	7.69e-01	-0.1500 (0.0404)	2.04e-04
L-Alanine	βself	0.1456 (0.0372)	9.00e-05	-	-	0.1892 (0.0428)	9.84e-06	0.0437 (0.0054)	1.08e-15	TG-->L-Alanine
L-Alanine	βco-twin	-	-	-0.0123 (0.0344)	7.21e-01	0.0864 (0.0375)	2.11e-02	0.0987 (0.0100)	5.25e-23
TG	βself	0.2742 (0.0526)	1.90e-07	-	-	0.2862 (0.0674)	2.20e-05	0.0120 (0.0353)	7.34e-01
TG	βco-twin	-	-	0.1346 (0.0542)	1.31e-02	-0.0225 (0.0664)	7.35e-01	-0.1571 (0.0390)	5.50e-05
Hydroxyphenyllactic acid	βself	0.1723 (0.0419)	3.91e-05	-	-	0.2103 (0.0435)	1.36e-06	0.0379 (0.0111)	6.43e-04	TG-->Hydroxyphenyllactic acid
Hydroxyphenyllactic acid	βco-twin	-	-	0.0437 (0.0421)	2.99e-01	0.1154 (0.0434)	7.80e-03	0.0717 (0.0140)	2.76e-07
TG	βself	0.2555 (0.0478)	9.08e-08	-	-	0.2337 (0.0539)	1.45e-05	-0.0218 (0.0338)	5.19e-01
TG	βco-twin	-	-	0.1506 (0.0506)	2.89e-03	0.0551 (0.0553)	3.19e-01	-0.0956 (0.0337)	4.61e-03
L-Valine	βself	0.1553 (0.0526)	3.14e-03	-	-	0.1966 (0.0496)	7.38e-05	0.0414 (0.0118)	4.61e-04	TG-->L-Valine
L-Valine	βco-twin	-	-	0.0546 (0.0443)	2.18e-01	0.1230 (0.0503)	1.44e-02	0.0684 (0.0170)	5.73e-05
TG	βself	0.2958 (0.0564)	1.56e-07	-	-	0.2600 (0.0714)	2.69e-04	-0.0358 (0.0402)	3.73e-01
TG	βco-twin	-	-	0.1978 (0.0615)	1.29e-03	0.0853 (0.0746)	2.53e-01	-0.1125 (0.0405)	5.52e-03
Pyroglutamic acid	βself	0.2178 (0.0548)	7.08e-05	-	-	0.2578 (0.0526)	9.31e-07	0.0400 (0.0150)	7.68e-03	TG-->Pyroglutamic acid
Pyroglutamic acid	βco-twin	-	-	0.0312 (0.0585)	5.93e-01	0.1202 (0.0561)	3.23e-02	0.0890 (0.0187)	1.89e-06
TG	βself	0.1871 (0.0400)	2.89e-06	-	-	0.1780 (0.0444)	6.10e-05	-0.0090 (0.0262)	7.31e-01
TG	βco-twin	-	-	0.0938 (0.0437)	3.20e-02	0.0237 (0.0468)	6.12e-01	-0.0700 (0.0256)	6.19e-03
L-Proline	βself	0.1451 (0.0419)	5.39e-04	-	-	0.1940 (0.0407)	1.86e-06	0.0488 (0.0096)	4.16e-07	TG-->L-Proline
L-Proline	βco-twin	-	-	0.0699 (0.0375)	6.20e-02	0.1395 (0.0385)	2.94e-04	0.0696 (0.0129)	6.41e-08
TG	βself	0.2779 (0.0540)	2.66e-07	-	-	0.2314 (0.0628)	2.29e-04	-0.0465 (0.0334)	1.64e-01
TG	βco-twin	-	-	0.2097 (0.0545)	1.21e-04	0.1060 (0.0615)	8.50e-02	-0.1037 (0.0372)	5.30e-03
L-Glutamic acid	βself	0.2216 (0.0553)	6.13e-05	-	-	0.2536 (0.0532)	1.83e-06	0.0320 (0.0161)	4.62e-02
L-Glutamic acid	βco-twin	-	-	0.0180 (0.0599)	7.64e-01	0.1013 (0.0560)	7.04e-02	0.0834 (0.0200)	3.20e-05
TG	βself	0.1894 (0.0421)	6.71e-06	-	-	0.1845 (0.0463)	6.76e-05	-0.0049 (0.0270)	8.56e-01
TG	βco-twin	-	-	0.0818 (0.0456)	7.30e-02	0.0138 (0.0485)	7.76e-01	-0.0680 (0.0262)	9.41e-03
Acetylglycine	βself	0.1303 (0.0362)	3.21e-04	-	-	0.1796 (0.0395)	5.33e-06	0.0493 (0.0100)	7.24e-07	TG-->Acetylglycine
Acetylglycine	βco-twin	-	-	0.0677 (0.0384)	7.82e-02	0.1348 (0.0443)	2.35e-03	0.0671 (0.0110)	1.03e-09
TG	βself	0.2866 (0.0531)	6.67e-08	-	-	0.2340 (0.0683)	6.18e-04	-0.0526 (0.0351)	1.34e-01
TG	βco-twin	-	-	0.2241 (0.0477)	2.58e-06	0.1164 (0.0618)	5.96e-02	-0.1077 (0.0392)	6.00e-03
Sarcosine	βself	0.1333 (0.0362)	2.34e-04	-	-	0.1927 (0.0391)	8.28e-07	0.0594 (0.0061)	2.91e-22	TG-->Sarcosine
Sarcosine	βco-twin	-	-	0.0027 (0.0360)	9.41e-01	0.1097 (0.0396)	5.68e-03	0.1070 (0.0097)	2.58e-28
TG	βself	0.2574 (0.0510)	4.60e-07	-	-	0.2546 (0.0666)	1.31e-04	-0.0028 (0.0370)	9.41e-01
TG	βco-twin	-	-	0.1550 (0.0543)	4.27e-03	0.0048 (0.0676)	9.44e-01	-0.1503 (0.0395)	1.42e-04
L-Leucine	βself	0.1780 (0.0402)	9.52e-06	-	-	0.2196 (0.0378)	6.18e-09	0.0416 (0.0101)	3.74e-05	TG-->L-Leucine
L-Leucine	βco-twin	-	-	0.0074 (0.0488)	8.79e-01	0.1015 (0.0454)	2.55e-02	0.0941 (0.0135)	2.94e-12
TG	βself	0.2886 (0.0514)	1.96e-08	-	-	0.2836 (0.0628)	6.40e-06	-0.0049 (0.0399)	9.01e-01
TG	βco-twin	-	-	0.1463 (0.0661)	2.68e-02	0.0108 (0.0771)	8.89e-01	-0.1356 (0.0360)	1.65e-04
L-Pipecolic acid	βself	0.2420 (0.0582)	3.22e-05	-	-	0.2987 (0.0560)	9.41e-08	0.0567 (0.0162)	4.85e-04
L-Pipecolic acid	βco-twin	-	-	0.0177 (0.0767)	8.18e-01	0.1416 (0.0715)	4.75e-02	0.1240 (0.0191)	9.51e-11
TG	βself	0.1727 (0.0355)	1.12e-06	-	-	0.1677 (0.0425)	8.04e-05	-0.0050 (0.0283)	8.59e-01
TG	βco-twin	-	-	0.0882 (0.0460)	5.51e-02	0.0113 (0.0524)	8.29e-01	-0.0769 (0.0243)	1.56e-03
Propionylcarnitine	βself	0.1759 (0.0390)	6.37e-06	-	-	0.2074 (0.0413)	5.22e-07	0.0316 (0.0076)	3.35e-05
Propionylcarnitine	βco-twin	-	-	-0.0303 (0.0444)	4.95e-01	0.0688 (0.0433)	1.12e-01	0.0991 (0.0131)	4.34e-14
TG	βself	0.2590 (0.0488)	1.08e-07	-	-	0.2800 (0.0640)	1.23e-05	0.0210 (0.0373)	5.74e-01
TG	βco-twin	-	-	0.0937 (0.0562)	9.54e-02	-0.0442 (0.0696)	5.25e-01	-0.1380 (0.0397)	5.08e-04
L-Tyrosine	βself	0.1286 (0.0327)	8.41e-05	-	-	0.1777 (0.0359)	7.39e-07	0.0491 (0.0056)	1.14e-18	TG-->L-Tyrosine
L-Tyrosine	βco-twin	-	-	-0.0022 (0.0366)	9.53e-01	0.0935 (0.0399)	1.92e-02	0.0957 (0.0093)	1.11e-24
TG	βself	0.2430 (0.0504)	1.44e-06	-	-	0.2452 (0.0628)	9.50e-05	0.0022 (0.0378)	9.54e-01
TG	βco-twin	-	-	0.1349 (0.0571)	1.81e-02	-0.0039 (0.0682)	9.54e-01	-0.1388 (0.0381)	2.66e-04
L-Phenylalanine	βself	0.1280 (0.0327)	9.12e-05	-	-	0.1802 (0.0370)	1.13e-06	0.0522 (0.0059)	6.98e-19	TG-->L-Phenylalanine
L-Phenylalanine	βco-twin	-	-	0.0031 (0.0362)	9.31e-01	0.0997 (0.0407)	1.44e-02	0.0965 (0.0096)	1.16e-23
TG	βself	0.2471 (0.0499)	7.32e-07	-	-	0.2439 (0.0613)	6.96e-05	-0.0031 (0.0377)	9.33e-01
TG	βco-twin	-	-	0.1442 (0.0567)	1.09e-02	0.0057 (0.0668)	9.32e-01	-0.1385 (0.0367)	1.63e-04
Carnitine	βself	0.1056 (0.0366)	3.87e-03	-	-	0.1478 (0.0406)	2.73e-04	0.0422 (0.0053)	1.49e-15	TG-->Carnitine
Carnitine	βco-twin	-	-	0.0078 (0.0356)	8.26e-01	0.0837 (0.0386)	3.03e-02	0.0758 (0.0076)	1.75e-23
TG	βself	0.2041 (0.0538)	1.50e-04	-	-	0.1966 (0.0669)	3.28e-03	-0.0074 (0.0361)	8.37e-01
TG	βco-twin	-	-	0.1197 (0.0540)	2.66e-02	0.0140 (0.0660)	8.32e-01	-0.1056 (0.0384)	5.92e-03
Alpha-ketoisovaleric acid	βself	0.1293 (0.0328)	8.20e-05	-	-	0.1884 (0.0347)	5.41e-08	0.0591 (0.0075)	4.24e-15	TG-->Alpha-ketoisovaleric acid
Alpha-ketoisovaleric acid	βco-twin	-	-	0.0287 (0.0352)	4.16e-01	0.1222 (0.0374)	1.08e-03	0.0935 (0.0110)	1.39e-17
TG	βself	0.2749 (0.0509)	6.56e-08	-	-	0.2470 (0.0609)	5.02e-05	-0.0279 (0.0353)	4.29e-01
TG	βco-twin	-	-	0.1878 (0.0571)	1.01e-03	0.0519 (0.0653)	4.27e-01	-0.1360 (0.0368)	2.23e-04
L-Kynurenine	βself	0.1195 (0.0315)	1.47e-04	-	-	0.1538 (0.0361)	2.08e-05	0.0343 (0.0046)	6.09e-14
L-Kynurenine	βco-twin	-	-	-0.0095 (0.0356)	7.89e-01	0.0688 (0.0394)	8.06e-02	0.0783 (0.0093)	3.61e-17
TG	βself	0.2246 (0.0529)	2.19e-05	-	-	0.2338 (0.0627)	1.91e-04	0.0092 (0.0387)	8.13e-01
TG	βco-twin	-	-	0.1055 (0.0599)	7.81e-02	-0.0178 (0.0687)	7.96e-01	-0.1232 (0.0337)	2.56e-04
Isovalerylcarnitine	βself	0.1631 (0.0406)	5.93e-05	-	-	0.1952 (0.0436)	7.63e-06	0.0321 (0.0095)	7.21e-04
Isovalerylcarnitine	βco-twin	-	-	0.0097 (0.0434)	8.24e-01	0.0854 (0.0487)	7.95e-02	0.0758 (0.0131)	7.70e-09
TG	βself	0.2291 (0.0413)	2.98e-08	-	-	0.2240 (0.0467)	1.58e-06	-0.0051 (0.0332)	8.78e-01
TG	βco-twin	-	-	0.1073 (0.0534)	4.44e-02	0.0124 (0.0576)	8.30e-01	-0.0950 (0.0300)	1.52e-03
3-Hydroxybutyric acid	βself	-0.1354 (0.0394)	5.94e-04	-	-	-0.1378 (0.0463)	2.92e-03	-0.0024 (0.0034)	4.69e-01	3-Hydroxybutyric acid-->TG
3-Hydroxybutyric acid	βco-twin	-	-	0.0651 (0.0275)	1.81e-02	-0.0049 (0.0311)	8.75e-01	-0.0700 (0.0090)	5.33e-15
TG	βself	-0.2095 (0.0730)	4.09e-03	-	-	-0.2676 (0.0832)	1.30e-03	-0.0581 (0.0326)	7.48e-02
TG	βco-twin	-	-	-0.0079 (0.0517)	8.79e-01	0.1223 (0.0529)	2.07e-02	0.1302 (0.0467)	5.28e-03
5-Aminolevulinic acid	βself	0.1055 (0.0418)	1.16e-02	-	-	0.1550 (0.0415)	1.90e-04	0.0495 (0.0101)	8.85e-07	TG-->5-Aminolevulinic acid
5-Aminolevulinic acid	βco-twin	-	-	0.0678 (0.0379)	7.35e-02	0.1282 (0.0345)	1.98e-04	0.0605 (0.0111)	5.27e-08
TG	βself	0.2310 (0.0613)	1.64e-04	-	-	0.1800 (0.0726)	1.32e-02	-0.0510 (0.0372)	1.70e-01
TG	βco-twin	-	-	0.1951 (0.0569)	6.04e-04	0.1132 (0.0683)	9.75e-02	-0.0819 (0.0403)	4.22e-02
N-Acetylserotonin	βself	0.1666 (0.0371)	6.91e-06	-	-	0.1848 (0.0391)	2.30e-06	0.0182 (0.0101)	7.23e-02
N-Acetylserotonin	βco-twin	-	-	-0.0334 (0.0449)	4.58e-01	0.0448 (0.0446)	3.16e-01	0.0781 (0.0130)	2.13e-09
TG	βself	0.2481 (0.0531)	3.02e-06	-	-	0.2685 (0.0599)	7.32e-06	0.0204 (0.0389)	6.01e-01
TG	βco-twin	-	-	0.0652 (0.0653)	3.18e-01	-0.0495 (0.0708)	4.84e-01	-0.1147 (0.0348)	9.89e-04
Oxoglutaric acid	βself	0.1297 (0.0423)	2.15e-03	-	-	0.1601 (0.0509)	1.65e-03	0.0304 (0.0055)	3.04e-08
Oxoglutaric acid	βco-twin	-	-	-0.0166 (0.0498)	7.38e-01	0.0626 (0.0583)	2.83e-01	0.0793 (0.0067)	1.59e-32
TG	βself	0.2002 (0.0465)	1.64e-05	-	-	0.2132 (0.0540)	7.83e-05	0.0129 (0.0449)	7.73e-01
TG	βco-twin	-	-	0.0822 (0.0709)	2.46e-01	-0.0260 (0.0801)	7.45e-01	-0.1082 (0.0315)	5.86e-04
2-Hydroxy-3-methylbutyric acid	βself	0.1148 (0.0349)	1.00e-03	-	-	0.1708 (0.0390)	1.16e-05	0.0560 (0.0079)	1.37e-12	TG-->2-Hydroxy-3-methylbutyric acid
2-Hydroxy-3-methylbutyric acid	βco-twin	-	-	0.0402 (0.0329)	2.21e-01	0.1205 (0.0383)	1.67e-03	0.0804 (0.0123)	5.69e-11
TG	βself	0.1897 (0.0342)	2.87e-08	-	-	0.1619 (0.0352)	4.18e-06	-0.0278 (0.0287)	3.33e-01
TG	βco-twin	-	-	0.1378 (0.0447)	2.05e-03	0.0550 (0.0479)	2.50e-01	-0.0828 (0.0219)	1.60e-04
5-Hydroxy-L-tryptophan	βself	0.1319 (0.0360)	2.50e-04	-	-	0.1538 (0.0380)	5.25e-05	0.0219 (0.0086)	1.12e-02
5-Hydroxy-L-tryptophan	βco-twin	-	-	-0.0090 (0.0365)	8.06e-01	0.0545 (0.0388)	1.61e-01	0.0634 (0.0122)	1.84e-07
TG	βself	0.2177 (0.0447)	1.10e-06	-	-	0.2237 (0.0543)	3.83e-05	0.0060 (0.0335)	8.58e-01
TG	βco-twin	-	-	0.0814 (0.0529)	1.23e-01	-0.0144 (0.0613)	8.15e-01	-0.0958 (0.0329)	3.56e-03
Glyceric acid	βself	-0.0950 (0.0462)	3.96e-02	-	-	-0.1330 (0.0594)	2.51e-02	-0.0379 (0.0048)	3.97e-15
Glyceric acid	βco-twin	-	-	-0.0089 (0.0191)	6.44e-01	-0.0762 (0.0371)	4.02e-02	-0.0673 (0.0080)	3.49e-17
TG	βself	-0.2322 (0.1098)	3.45e-02	-	-	-0.2217 (0.1056)	3.57e-02	0.0104 (0.0250)	6.77e-01
TG	βco-twin	-	-	-0.1379 (0.0770)	7.34e-02	-0.0199 (0.0453)	6.60e-01	0.1180 (0.0644)	6.69e-02
But-2-enoic acid	βself	0.1141 (0.0374)	2.27e-03	-	-	0.1556 (0.0371)	2.71e-05	0.0414 (0.0074)	2.06e-08	TG-->But-2-enoic acid
But-2-enoic acid	βco-twin	-	-	0.0373 (0.0343)	2.77e-01	0.1018 (0.0362)	4.91e-03	0.0645 (0.0102)	2.43e-10
TG	βself	0.2406 (0.0494)	1.14e-06	-	-	0.2105 (0.0504)	2.98e-05	-0.0301 (0.0403)	4.55e-01
TG	βco-twin	-	-	0.1637 (0.0656)	1.25e-02	0.0660 (0.0678)	3.30e-01	-0.0977 (0.0323)	2.49e-03
L-Isoleucine	βself	0.1168 (0.0347)	7.74e-04	-	-	0.1482 (0.0374)	7.35e-05	0.0313 (0.0078)	5.96e-05
L-Isoleucine	βco-twin	-	-	0.0100 (0.0378)	7.91e-01	0.0740 (0.0393)	5.99e-02	0.0640 (0.0103)	5.48e-10
TG	βself	0.2109 (0.0529)	6.71e-05	-	-	0.2033 (0.0586)	5.19e-04	-0.0075 (0.0374)	8.41e-01
TG	βco-twin	-	-	0.1100 (0.0596)	6.51e-02	0.0167 (0.0671)	8.03e-01	-0.0933 (0.0347)	7.19e-03
Creatine	βself	0.1119 (0.0379)	3.14e-03	-	-	0.1476 (0.0395)	1.90e-04	0.0357 (0.0088)	5.26e-05	TG-->Creatine
Creatine	βco-twin	-	-	0.0563 (0.0339)	9.74e-02	0.1065 (0.0364)	3.47e-03	0.0502 (0.0115)	1.17e-05
TG	βself	0.2368 (0.0595)	6.87e-05	-	-	0.1985 (0.0661)	2.65e-03	-0.0382 (0.0343)	2.65e-01
TG	βco-twin	-	-	0.1763 (0.0545)	1.21e-03	0.0967 (0.0611)	1.14e-01	-0.0796 (0.0386)	3.92e-02
Valerylcarnitine	βself	0.1310 (0.0501)	8.95e-03	-	-	0.1554 (0.0523)	2.97e-03	0.0244 (0.0078)	1.64e-03
Valerylcarnitine	βco-twin	-	-	-0.0059 (0.0408)	8.86e-01	0.0594 (0.0437)	1.74e-01	0.0653 (0.0118)	3.14e-08
TG	βself	0.1888 (0.0446)	2.31e-05	-	-	0.1924 (0.0598)	1.29e-03	0.0035 (0.0340)	9.18e-01
TG	βco-twin	-	-	0.0756 (0.0453)	9.53e-02	-0.0082 (0.0589)	8.89e-01	-0.0839 (0.0357)	1.89e-02
Indoleacrylic acid	βself	0.1025 (0.0270)	1.49e-04	-	-	0.1421 (0.0347)	4.18e-05	0.0396 (0.0039)	2.10e-24	TG-->Indoleacrylic acid
Indoleacrylic acid	βco-twin	-	-	0.0166 (0.0275)	5.45e-01	0.0844 (0.0357)	1.83e-02	0.0677 (0.0053)	6.35e-37
TG	βself	0.2099 (0.0498)	2.47e-05	-	-	0.1947 (0.0500)	9.88e-05	-0.0152 (0.0291)	6.02e-01
TG	βco-twin	-	-	0.1289 (0.0513)	1.19e-02	0.0305 (0.0508)	5.49e-01	-0.0985 (0.0317)	1.87e-03
Aminocaproic acid	βself	0.1120 (0.0382)	3.35e-03	-	-	0.1454 (0.0396)	2.42e-04	0.0334 (0.0089)	1.78e-04	TG-->Aminocaproic acid
Aminocaproic acid	βco-twin	-	-	0.0425 (0.0345)	2.19e-01	0.0946 (0.0365)	9.51e-03	0.0521 (0.0117)	8.90e-06
TG	βself	0.2290 (0.0605)	1.55e-04	-	-	0.1997 (0.0668)	2.78e-03	-0.0293 (0.0348)	3.99e-01
TG	βco-twin	-	-	0.1545 (0.0562)	5.99e-03	0.0730 (0.0620)	2.39e-01	-0.0815 (0.0397)	4.03e-02
L-Tryptophan	βself	0.1089 (0.0343)	1.48e-03	-	-	0.1501 (0.0376)	6.48e-05	0.0411 (0.0061)	1.44e-11	TG-->Tryptophan
L-Tryptophan	βco-twin	-	-	0.0154 (0.0345)	6.55e-01	0.0873 (0.0385)	2.32e-02	0.0719 (0.0087)	1.73e-16
TG	βself	0.2165 (0.0535)	5.17e-05	-	-	0.2027 (0.0612)	9.28e-04	-0.0138 (0.0362)	7.03e-01
TG	βco-twin	-	-	0.1309 (0.0563)	2.00e-02	0.0276 (0.0626)	6.60e-01	-0.1033 (0.0354)	3.48e-03
Glutamylalanine	βself	0.1000 (0.0409)	1.45e-02	-	-	0.1328 (0.0432)	2.13e-03	0.0328 (0.0087)	1.58e-04	TG-->Glutamylalanine
Glutamylalanine	βco-twin	-	-	0.0196 (0.0310)	5.26e-01	0.0770 (0.0323)	1.72e-02	0.0573 (0.0133)	1.69e-05
TG	βself	0.1756 (0.0529)	8.95e-04	-	-	0.1617 (0.0605)	7.58e-03	-0.0139 (0.0279)	6.18e-01
TG	βco-twin	-	-	0.1047 (0.0423)	1.34e-02	0.0309 (0.0491)	5.30e-01	-0.0738 (0.0348)	3.41e-02
2-Methylbutyrylcarnitine	βself	0.1449 (0.0427)	6.87e-04	-	-	0.1717 (0.0518)	9.07e-04	0.0268 (0.0092)	3.55e-03
2-Methylbutyrylcarnitine	βco-twin	-	-	-0.0021 (0.0425)	9.61e-01	0.0676 (0.0525)	1.98e-01	0.0697 (0.0115)	1.36e-09
TG	βself	0.1829 (0.0375)	1.05e-06	-	-	0.1840 (0.0450)	4.27e-05	0.0010 (0.0308)	9.73e-01
TG	βco-twin	-	-	0.0757 (0.0465)	1.04e-01	-0.0025 (0.0532)	9.62e-01	-0.0782 (0.0293)	7.52e-03
Oxalic acid	βself	-0.0918 (0.0349)	8.50e-03	-	-	-0.1184 (0.0401)	3.12e-03	-0.0266 (0.0077)	5.69e-04
Oxalic acid	βco-twin	-	-	-0.0086 (0.0326)	7.91e-01	-0.0611 (0.0349)	8.02e-02	-0.0524 (0.0110)	1.97e-06
TG	βself	-0.2063 (0.0768)	7.21e-03	-	-	-0.1981 (0.0755)	8.68e-03	0.0082 (0.0486)	8.65e-01
TG	βco-twin	-	-	-0.1099 (0.0734)	1.34e-01	-0.0180 (0.0703)	7.98e-01	0.0919 (0.0540)	8.89e-02
N-Phenylacetylphenylalanine	βself	0.1029 (0.0380)	6.75e-03	-	-	0.1157 (0.0414)	5.21e-03	0.0128 (0.0067)	5.81e-02
N-Phenylacetylphenylalanine	βco-twin	-	-	-0.0200 (0.0374)	5.94e-01	0.0300 (0.0410)	4.64e-01	0.0500 (0.0091)	4.07e-08
TG	βself	0.1704 (0.0595)	4.20e-03	-	-	0.1853 (0.0642)	3.87e-03	0.0149 (0.0376)	6.93e-01
TG	βco-twin	-	-	0.0458 (0.0615)	4.57e-01	-0.0347 (0.0650)	5.93e-01	-0.0805 (0.0394)	4.10e-02
Phenylpyruvic acid	βself	0.0990 (0.0360)	5.93e-03	-	-	0.1231 (0.0377)	1.08e-03	0.0241 (0.0079)	2.35e-03
Phenylpyruvic acid	βco-twin	-	-	0.0074 (0.0375)	8.43e-01	0.0587 (0.0399)	1.41e-01	0.0513 (0.0103)	7.12e-07
TG	βself	0.1812 (0.0547)	9.33e-04	-	-	0.1757 (0.0623)	4.80e-03	-0.0055 (0.0371)	8.83e-01
TG	βco-twin	-	-	0.0892 (0.0592)	1.32e-01	0.0128 (0.0652)	8.45e-01	-0.0764 (0.0361)	3.42e-02
Citrulline	βself	0.0876 (0.0321)	6.34e-03	-	-	0.1135 (0.0352)	1.25e-03	0.0259 (0.0063)	3.45e-05
Citrulline	βco-twin	-	-	0.0027 (0.0366)	9.42e-01	0.0559 (0.0400)	1.62e-01	0.0532 (0.0084)	2.15e-10
TG	βself	0.1728 (0.0543)	1.45e-03	-	-	0.1705 (0.0624)	6.27e-03	-0.0024 (0.0389)	9.51e-01
TG	βco-twin	-	-	0.0874 (0.0625)	1.62e-01	0.0050 (0.0699)	9.43e-01	-0.0824 (0.0357)	2.10e-02
Methylmalonylcarnitine	βself	0.0966 (0.0370)	9.11e-03	-	-	0.1160 (0.0369)	1.66e-03	0.0194 (0.0057)	6.46e-04
Methylmalonylcarnitine	βco-twin	-	-	-0.0057 (0.0363)	8.76e-01	0.0450 (0.0388)	2.46e-01	0.0507 (0.0084)	1.69e-09
TG	βself	0.1576 (0.0505)	1.82e-03	-	-	0.1616 (0.0637)	1.11e-02	0.0041 (0.0406)	9.20e-01
TG	βco-twin	-	-	0.0629 (0.0474)	1.85e-01	-0.0092 (0.0600)	8.78e-01	-0.0721 (0.0415)	8.24e-02
D-Glucose	βself	0.1197 (0.0443)	6.94e-03	-	-	0.1476 (0.0452)	1.09e-03	0.0280 (0.0091)	2.24e-03	TG-->D-Glucose
D-Glucose	βco-twin	-	-	0.0210 (0.0385)	5.84e-01	0.0762 (0.0388)	4.94e-02	0.0552 (0.0130)	2.03e-05
TG	βself	0.2021 (0.0611)	9.37e-04	-	-	0.1894 (0.0688)	5.88e-03	-0.0127 (0.0338)	7.07e-01
TG	βco-twin	-	-	0.1088 (0.0549)	4.74e-02	0.0320 (0.0608)	5.99e-01	-0.0768 (0.0392)	4.98e-02
3-Hydroxyisovalerylcarnitine	βself	0.0976 (0.0398)	1.41e-02	-	-	0.1291 (0.0396)	1.11e-03	0.0314 (0.0091)	5.77e-04
3-Hydroxyisovalerylcarnitine	βco-twin	-	-	0.0297 (0.0392)	4.49e-01	0.0806 (0.0415)	5.20e-02	0.0509 (0.0113)	6.12e-06
TG	βself	0.1797 (0.0537)	8.13e-04	-	-	0.1598 (0.0624)	1.04e-02	-0.0199 (0.0380)	6.01e-01
TG	βco-twin	-	-	0.1152 (0.0568)	4.26e-02	0.0473 (0.0655)	4.70e-01	-0.0679 (0.0376)	7.13e-02
L-Aspartic acid	βself	0.0876 (0.0338)	9.57e-03	-	-	0.1166 (0.0375)	1.85e-03	0.0290 (0.0047)	8.56e-10
L-Aspartic acid	βco-twin	-	-	-0.0003 (0.0370)	9.93e-01	0.0584 (0.0414)	1.59e-01	0.0587 (0.0072)	5.75e-16
TG	βself	0.1616 (0.0528)	2.18e-03	-	-	0.1619 (0.0615)	8.45e-03	0.0003 (0.0372)	9.94e-01
TG	βco-twin	-	-	0.0829 (0.0590)	1.60e-01	-0.0006 (0.0671)	9.93e-01	-0.0835 (0.0358)	1.95e-02
3-Hydroxyphenylacetic acid	βself	-0.1029 (0.0496)	3.81e-02	-	-	-0.1327 (0.0453)	3.44e-03	-0.0298 (0.0130)	2.17e-02
3-Hydroxyphenylacetic acid	βco-twin	-	-	-0.0603 (0.0479)	2.08e-01	-0.1002 (0.0394)	1.11e-02	-0.0398 (0.0186)	3.21e-02
TG	βself	-0.1812 (0.0699)	9.56e-03	-	-	-0.1512 (0.0765)	4.82e-02	0.0300 (0.0407)	4.61e-01
TG	βco-twin	-	-	-0.1395 (0.0670)	3.74e-02	-0.0869 (0.0730)	2.34e-01	0.0526 (0.0474)	2.67e-01
Note: TG: triglyceride; ICE FALCON: Inference about Causation through Examination of FAmiliaL CONfounding. The bold ones were metabolites found to have causal associations.

## Sheet: Table S9
Table S9. Results of HDL-C from ICE FALCON analysis
		Model 1		Model 2		Model 3		Change		Predicted causality
Predictor	Coefficient	Est (SE)	P-value	Est (SE)	P-value	Est (SE)	P-value	Est (SE)	P-value
D-Gluconolactone	βself	-0.0374 (0.0131)	4.46e-03	-	-	-0.0692 (0.0175)	7.58e-05	-0.0318 (0.0030)	5.06e-27	HDL-C-->D-Gluconolactone
D-Gluconolactone	βco-twin	-	-	0.0012 (0.0144)	9.32e-01	-0.0465 (0.0188)	1.36e-02	-0.0477 (0.0043)	5.52e-28
HDL-C	βself	-0.4266 (0.1141)	1.83e-04	-	-	-0.4364 (0.1712)	1.08e-02	-0.0098 (0.1104)	9.29e-01
HDL-C	βco-twin	-	-	-0.2938 (0.1108)	8.02e-03	0.0140 (0.1640)	9.32e-01	0.3078 (0.1165)	8.25e-03
Galactonic acid	βself	-0.0371 (0.0129)	4.08e-03	-	-	-0.0708 (0.0171)	3.32e-05	-0.0337 (0.0028)	4.76e-34	HDL-C-->Galactonic acid
Galactonic acid	βco-twin	-	-	-0.0003 (0.0138)	9.83e-01	-0.0492 (0.0179)	5.96e-03	-0.0489 (0.0039)	1.43e-36
HDL-C	βself	-0.4442 (0.1130)	8.50e-05	-	-	-0.4419 (0.1689)	8.91e-03	0.0024 (0.1035)	9.82e-01
HDL-C	βco-twin	-	-	-0.3164 (0.1082)	3.46e-03	-0.0034 (0.1598)	9.83e-01	0.3130 (0.1107)	4.67e-03
5-Aminolevulinic acid	βself	-0.0533 (0.0157)	6.75e-04	-	-	-0.0783 (0.0201)	1.02e-04	-0.0250 (0.0039)	1.51e-10	HDL-C-->5-Aminolevulinic acid
5-Aminolevulinic acid	βco-twin	-	-	0.0057 (0.0149)	7.00e-01	-0.0420 (0.0185)	2.36e-02	-0.0477 (0.0053)	2.33e-19
HDL-C	βself	-0.5417 (0.1242)	1.28e-05	-	-	-0.5783 (0.1610)	3.29e-04	-0.0366 (0.1063)	7.31e-01
HDL-C	βco-twin	-	-	-0.3051 (0.1203)	1.12e-02	0.0591 (0.1498)	6.93e-01	0.3642 (0.1233)	3.14e-03
Nicotinic acid	βself	-0.0438 (0.0156)	4.96e-03	-	-	-0.0642 (0.0212)	2.43e-03	-0.0204 (0.0014)	5.93e-50
Nicotinic acid	βco-twin	-	-	0.0144 (0.0131)	2.72e-01	-0.0299 (0.0178)	9.20e-02	-0.0443 (0.0027)	3.42e-61
HDL-C	βself	-0.4689 (0.1518)	2.02e-03	-	-	-0.5987 (0.2237)	7.45e-03	-0.1299 (0.1220)	2.87e-01
HDL-C	βco-twin	-	-	-0.2267 (0.1195)	5.78e-02	0.1893 (0.1721)	2.71e-01	0.4160 (0.1596)	9.17e-03
L-Leucine	βself	-0.0599 (0.0174)	5.93e-04	-	-	-0.0829 (0.0168)	8.07e-07	-0.0230 (0.0044)	1.75e-07
L-Leucine	βco-twin	-	-	0.0147 (0.0224)	5.11e-01	-0.0374 (0.0223)	9.42e-02	-0.0521 (0.0055)	4.47e-21
HDL-C	βself	-0.5134 (0.1070)	1.61e-06	-	-	-0.6010 (0.1721)	4.79e-04	-0.0876 (0.1561)	5.75e-01
HDL-C	βco-twin	-	-	-0.2446 (0.1481)	9.85e-02	0.1398 (0.2098)	5.05e-01	0.3844 (0.1233)	1.82e-03
L-Proline	βself	-0.0459 (0.0163)	4.83e-03	-	-	-0.0668 (0.0194)	5.93e-04	-0.0209 (0.0041)	4.67e-07	HDL-C-->L-Proline
L-Proline	βco-twin	-	-	0.0030 (0.0149)	8.38e-01	-0.0361 (0.0180)	4.44e-02	-0.0392 (0.0056)	2.09e-12
HDL-C	βself	-0.4465 (0.1166)	1.28e-04	-	-	-0.4641 (0.1435)	1.22e-03	-0.0177 (0.1092)	8.72e-01
HDL-C	βco-twin	-	-	-0.2502 (0.1196)	3.65e-02	0.0297 (0.1430)	8.36e-01	0.2799 (0.1118)	1.23e-02
L-Norleucine	βself	-0.0491 (0.0152)	1.25e-03	-	-	-0.0764 (0.0175)	1.28e-05	-0.0273 (0.0034)	3.72e-16	HDL-C-->L-Norleucine
L-Norleucine	βco-twin	-	-	0.0020 (0.0149)	8.91e-01	-0.0451 (0.0173)	9.21e-03	-0.0471 (0.0046)	1.47e-24
HDL-C	βself	-0.5257 (0.1154)	5.21e-06	-	-	-0.5392 (0.1513)	3.66e-04	-0.0135 (0.1107)	9.03e-01
HDL-C	βco-twin	-	-	-0.3237 (0.1190)	6.54e-03	0.0215 (0.1511)	8.87e-01	0.3452 (0.1168)	3.11e-03
Glycylproline	βself	-0.0524 (0.0134)	9.85e-05	-	-	-0.0732 (0.0188)	1.01e-04	-0.0208 (0.0022)	1.46e-21
Glycylproline	βco-twin	-	-	0.0189 (0.0136)	1.65e-01	-0.0310 (0.0194)	1.10e-01	-0.0499 (0.0042)	4.10e-32
HDL-C	βself	-0.4033 (0.1315)	2.16e-03	-	-	-0.5264 (0.1958)	7.18e-03	-0.1231 (0.1024)	2.29e-01
HDL-C	βco-twin	-	-	-0.1774 (0.0963)	6.55e-02	0.1825 (0.1454)	2.09e-01	0.3599 (0.1481)	1.51e-02
Deoxycholic acid	βself	-0.0457 (0.0122)	1.75e-04	-	-	-0.0661 (0.0169)	8.96e-05	-0.0205 (0.0016)	1.04e-36
Deoxycholic acid	βco-twin	-	-	0.0161 (0.0116)	1.65e-01	-0.0298 (0.0158)	5.94e-02	-0.0459 (0.0032)	2.99e-47
HDL-C	βself	-0.4325 (0.1197)	3.02e-04	-	-	-0.5654 (0.1639)	5.61e-04	-0.1329 (0.1192)	2.65e-01
HDL-C	βco-twin	-	-	-0.2019 (0.1063)	5.76e-02	0.1928 (0.1506)	2.01e-01	0.3947 (0.1182)	8.40e-04
Imidazolepropionic acid	βself	-0.0425 (0.0122)	5.11e-04	-	-	-0.0606 (0.0195)	1.89e-03	-0.0181 (0.0027)	1.87e-11
Imidazolepropionic acid	βco-twin	-	-	0.0225 (0.0116)	5.22e-02	-0.0238 (0.0187)	2.04e-01	-0.0463 (0.0034)	3.52e-42
HDL-C	βself	-0.3325 (0.1072)	1.93e-03	-	-	-0.5456 (0.1626)	7.95e-04	-0.2132 (0.1097)	5.21e-02
HDL-C	βco-twin	-	-	-0.1340 (0.0987)	1.75e-01	0.2818 (0.1505)	6.12e-02	0.4158 (0.1124)	2.15e-04
4-Hydroxyhippuric acid	βself	-0.0333 (0.0145)	2.18e-02	-	-	-0.0714 (0.0213)	8.09e-04	-0.0381 (0.0031)	5.47e-34	HDL-C-->4-Hydroxyhippuric acid
4-Hydroxyhippuric acid	βco-twin	-	-	-0.0021 (0.0137)	8.77e-01	-0.0534 (0.0198)	7.07e-03	-0.0513 (0.0040)	1.06e-37
HDL-C	βself	-0.4155 (0.1178)	4.18e-04	-	-	-0.3973 (0.1757)	2.37e-02	0.0181 (0.1108)	8.70e-01
HDL-C	βco-twin	-	-	-0.3168 (0.1096)	3.86e-03	-0.0248 (0.1569)	8.74e-01	0.2920 (0.1240)	1.85e-02
Valerylcarnitine	βself	-0.0349 (0.0136)	1.01e-02	-	-	-0.0537 (0.0184)	3.48e-03	-0.0189 (0.0033)	8.79e-09
Valerylcarnitine	βco-twin	-	-	0.0014 (0.0125)	9.12e-01	-0.0313 (0.0173)	7.08e-02	-0.0326 (0.0039)	3.20e-17
HDL-C	βself	-0.3093 (0.0784)	7.97e-05	-	-	-0.3168 (0.1041)	2.35e-03	-0.0075 (0.0877)	9.31e-01
HDL-C	βco-twin	-	-	-0.1832 (0.0840)	2.91e-02	0.0123 (0.1084)	9.10e-01	0.1955 (0.0823)	1.75e-02
Propionylcarnitine	βself	-0.0412 (0.0187)	2.77e-02	-	-	-0.0606 (0.0195)	1.85e-03	-0.0194 (0.0033)	7.61e-09
Propionylcarnitine	βco-twin	-	-	0.0087 (0.0219)	6.90e-01	-0.0303 (0.0219)	1.67e-01	-0.0390 (0.0043)	1.66e-19
HDL-C	βself	-0.3560 (0.1109)	1.33e-03	-	-	-0.4107 (0.1908)	3.13e-02	-0.0547 (0.1395)	6.95e-01
HDL-C	βco-twin	-	-	-0.1828 (0.1331)	1.70e-01	0.0848 (0.2103)	6.87e-01	0.2676 (0.1245)	3.17e-02
Isodeoxycholic acid	βself	-0.0482 (0.0121)	7.23e-05	-	-	-0.0626 (0.0165)	1.54e-04	-0.0144 (0.0016)	7.91e-20
Isodeoxycholic acid	βco-twin	-	-	0.0218 (0.0120)	6.79e-02	-0.0212 (0.0159)	1.82e-01	-0.0430 (0.0033)	1.34e-38
HDL-C	βself	-0.4181 (0.1212)	5.59e-04	-	-	-0.5934 (0.1653)	3.30e-04	-0.1753 (0.1222)	1.51e-01
HDL-C	βco-twin	-	-	-0.1467 (0.1109)	1.86e-01	0.2594 (0.1578)	1.00e-01	0.4061 (0.1203)	7.35e-04
Chenodeoxycholic acid	βself	-0.0460 (0.0123)	1.85e-04	-	-	-0.0634 (0.0165)	1.26e-04	-0.0174 (0.0018)	5.64e-23
Chenodeoxycholic acid	βco-twin	-	-	0.0175 (0.0116)	1.31e-01	-0.0258 (0.0152)	9.04e-02	-0.0433 (0.0035)	1.87e-35
HDL-C	βself	-0.4262 (0.1217)	4.63e-04	-	-	-0.5674 (0.1643)	5.52e-04	-0.1412 (0.1197)	2.38e-01
HDL-C	βco-twin	-	-	-0.1796 (0.1073)	9.41e-02	0.2088 (0.1500)	1.64e-01	0.3884 (0.1198)	1.19e-03
Isovalerylcarnitine	βself	-0.0345 (0.0160)	3.12e-02	-	-	-0.0605 (0.0167)	2.89e-04	-0.0260 (0.0042)	9.42e-10
Isovalerylcarnitine	βco-twin	-	-	-0.0096 (0.0183)	5.99e-01	-0.0448 (0.0204)	2.81e-02	-0.0352 (0.0045)	6.63e-15
HDL-C	βself	-0.3386 (0.0923)	2.44e-04	-	-	-0.2909 (0.1255)	2.04e-02	0.0477 (0.1161)	6.81e-01
HDL-C	βco-twin	-	-	-0.2549 (0.1195)	3.28e-02	-0.0797 (0.1551)	6.08e-01	0.1752 (0.0992)	7.72e-02
Picolinic acid	βself	-0.0448 (0.0141)	1.48e-03	-	-	-0.0623 (0.0168)	2.03e-04	-0.0175 (0.0010)	1.07e-75
Picolinic acid	βco-twin	-	-	0.0195 (0.0136)	1.52e-01	-0.0249 (0.0155)	1.08e-01	-0.0444 (0.0020)	2.79e-108
HDL-C	βself	-0.3797 (0.1336)	4.47e-03	-	-	-0.5405 (0.2368)	2.24e-02	-0.1608 (0.1304)	2.18e-01
HDL-C	βco-twin	-	-	-0.1562 (0.0864)	7.07e-02	0.2283 (0.1832)	2.13e-01	0.3845 (0.1689)	2.28e-02
L-Pipecolic acid	βself	-0.0748 (0.0263)	4.48e-03	-	-	-0.0898 (0.0271)	9.33e-04	-0.0150 (0.0067)	2.52e-02
L-Pipecolic acid	βco-twin	-	-	0.0309 (0.0328)	3.46e-01	-0.0246 (0.0348)	4.80e-01	-0.0555 (0.0080)	5.10e-12
HDL-C	βself	-0.2456 (0.0725)	7.06e-04	-	-	-0.3243 (0.1114)	3.59e-03	-0.0786 (0.0990)	4.27e-01
HDL-C	βco-twin	-	-	-0.0696 (0.0984)	4.80e-01	0.1297 (0.1365)	3.42e-01	0.1992 (0.0813)	1.43e-02
L-Glutamic acid	βself	-0.0683 (0.0207)	9.37e-04	-	-	-0.0753 (0.0246)	2.22e-03	-0.0070 (0.0071)	3.22e-01
L-Glutamic acid	βco-twin	-	-	0.0289 (0.0217)	1.84e-01	-0.0128 (0.0255)	6.14e-01	-0.0417 (0.0082)	3.65e-07
HDL-C	βself	-0.2716 (0.0849)	1.38e-03	-	-	-0.3480 (0.0992)	4.49e-04	-0.0764 (0.0895)	3.93e-01
HDL-C	βco-twin	-	-	-0.0479 (0.0923)	6.04e-01	0.1420 (0.1077)	1.87e-01	0.1899 (0.0887)	3.22e-02
N-Acetylserotonin	βself	-0.0557 (0.0166)	8.17e-04	-	-	-0.0715 (0.0159)	6.53e-06	-0.0158 (0.0048)	8.85e-04
N-Acetylserotonin	βco-twin	-	-	0.0182 (0.0220)	4.09e-01	-0.0260 (0.0224)	2.45e-01	-0.0442 (0.0053)	8.05e-17
HDL-C	βself	-0.4628 (0.1002)	3.83e-06	-	-	-0.5715 (0.1631)	4.60e-04	-0.1087 (0.1537)	4.79e-01
HDL-C	βco-twin	-	-	-0.1768 (0.1518)	2.44e-01	0.1783 (0.2068)	3.89e-01	0.3550 (0.1175)	2.52e-03
2-Methylbutyrylcarnitine	βself	-0.0315 (0.0150)	3.61e-02	-	-	-0.0550 (0.0202)	6.59e-03	-0.0235 (0.0043)	3.94e-08
2-Methylbutyrylcarnitine	βco-twin	-	-	-0.0070 (0.0172)	6.83e-01	-0.0397 (0.0230)	8.41e-02	-0.0327 (0.0045)	2.33e-13
HDL-C	βself	-0.2786 (0.0782)	3.70e-04	-	-	-0.2459 (0.1024)	1.63e-02	0.0327 (0.1011)	7.47e-01
HDL-C	βco-twin	-	-	-0.2035 (0.1024)	4.68e-02	-0.0540 (0.1304)	6.79e-01	0.1495 (0.0843)	7.62e-02
Pyroglutamic acid	βself	-0.0642 (0.0205)	1.74e-03	-	-	-0.0768 (0.0247)	1.86e-03	-0.0126 (0.0065)	5.24e-02
Pyroglutamic acid	βco-twin	-	-	0.0208 (0.0215)	3.32e-01	-0.0226 (0.0257)	3.80e-01	-0.0434 (0.0079)	3.32e-08
HDL-C	βself	-0.2673 (0.0827)	1.22e-03	-	-	-0.3241 (0.0971)	8.43e-04	-0.0568 (0.0858)	5.08e-01
HDL-C	βco-twin	-	-	-0.0811 (0.0895)	3.65e-01	0.1019 (0.1050)	3.32e-01	0.1830 (0.0845)	3.04e-02
Indoleacetic acid	βself	-0.0275 (0.0160)	8.52e-02	-	-	-0.0527 (0.0202)	9.19e-03	-0.0252 (0.0048)	1.56e-07
Indoleacetic acid	βco-twin	-	-	-0.0101 (0.0134)	4.51e-01	-0.0419 (0.0176)	1.72e-02	-0.0318 (0.0054)	3.70e-09
HDL-C	βself	-0.3697 (0.1453)	1.10e-02	-	-	-0.3020 (0.1699)	7.55e-02	0.0677 (0.1120)	5.45e-01
HDL-C	βco-twin	-	-	-0.2973 (0.1288)	2.10e-02	-0.1093 (0.1439)	4.48e-01	0.1880 (0.1240)	1.29e-01
2-Methylhexanoic acid	βself	-0.0186 (0.0115)	1.05e-01	-	-	-0.0344 (0.0162)	3.38e-02	-0.0158 (0.0028)	1.37e-08
2-Methylhexanoic acid	βco-twin	-	-	-0.0021 (0.0105)	8.43e-01	-0.0244 (0.0151)	1.06e-01	-0.0223 (0.0031)	1.01e-12
HDL-C	βself	-0.2550 (0.1236)	3.92e-02	-	-	-0.2377 (0.1523)	1.19e-01	0.0173 (0.0971)	8.59e-01
HDL-C	βco-twin	-	-	-0.1822 (0.1113)	1.02e-01	-0.0265 (0.1318)	8.41e-01	0.1557 (0.1070)	1.45e-01
Hyodeoxycholic acid	βself	-0.0359 (0.0139)	9.68e-03	-	-	-0.0408 (0.0184)	2.69e-02	-0.0049 (0.0022)	2.87e-02
Hyodeoxycholic acid	βco-twin	-	-	0.0187 (0.0129)	1.48e-01	-0.0076 (0.0172)	6.56e-01	-0.0263 (0.0033)	1.93e-15
HDL-C	βself	-0.2785 (0.1307)	3.31e-02	-	-	-0.4126 (0.1646)	1.22e-02	-0.1341 (0.1193)	2.61e-01
HDL-C	βco-twin	-	-	-0.0531 (0.1188)	6.55e-01	0.2109 (0.1522)	1.66e-01	0.2640 (0.1234)	3.24e-02
4-Methylhexanoic acid	βself	-0.0147 (0.0122)	2.25e-01	-	-	-0.0324 (0.0175)	6.34e-02	-0.0177 (0.0026)	2.31e-11
4-Methylhexanoic acid	βco-twin	-	-	-0.0067 (0.0107)	5.32e-01	-0.0275 (0.0159)	8.28e-02	-0.0208 (0.0033)	1.51e-10
HDL-C	βself	-0.2353 (0.1295)	6.92e-02	-	-	-0.1818 (0.1530)	2.35e-01	0.0536 (0.0967)	5.80e-01
HDL-C	βco-twin	-	-	-0.2006 (0.1153)	8.19e-02	-0.0826 (0.1301)	5.26e-01	0.1181 (0.1137)	2.99e-01
Ursodeoxycholic acid	βself	-0.0346 (0.0129)	7.44e-03	-	-	-0.0402 (0.0200)	4.48e-02	-0.0055 (0.0023)	1.77e-02
Ursodeoxycholic acid	βco-twin	-	-	0.0171 (0.0120)	1.52e-01	-0.0087 (0.0192)	6.51e-01	-0.0258 (0.0029)	1.84e-18
HDL-C	βself	-0.2830 (0.1449)	5.08e-02	-	-	-0.4088 (0.1617)	1.15e-02	-0.1258 (0.1112)	2.58e-01
HDL-C	βco-twin	-	-	-0.0623 (0.1323)	6.38e-01	0.1985 (0.1441)	1.68e-01	0.2608 (0.1203)	3.01e-02
Taurochenodeoxycholic acid	βself	-0.0398 (0.0150)	7.85e-03	-	-	-0.0520 (0.0196)	8.04e-03	-0.0121 (0.0029)	3.06e-05
Taurochenodeoxycholic acid	βco-twin	-	-	0.0120 (0.0130)	3.59e-01	-0.0200 (0.0174)	2.52e-01	-0.0319 (0.0044)	4.81e-13
HDL-C	βself	-0.3447 (0.1361)	1.13e-02	-	-	-0.4197 (0.1570)	7.52e-03	-0.0750 (0.1069)	4.83e-01
HDL-C	βco-twin	-	-	-0.1357 (0.1192)	2.55e-01	0.1229 (0.1348)	3.62e-01	0.2586 (0.1174)	2.76e-02
Adipoylcarnitine	βself	-0.0255 (0.0146)	8.09e-02	-	-	-0.0464 (0.0198)	1.91e-02	-0.0209 (0.0038)	4.13e-08
Adipoylcarnitine	βco-twin	-	-	-0.0092 (0.0148)	5.37e-01	-0.0362 (0.0194)	6.27e-02	-0.0270 (0.0040)	2.04e-11
HDL-C	βself	-0.3110 (0.1336)	1.99e-02	-	-	-0.2566 (0.1529)	9.33e-02	0.0544 (0.1117)	6.26e-01
HDL-C	βco-twin	-	-	-0.2446 (0.1308)	6.15e-02	-0.0916 (0.1473)	5.34e-01	0.1531 (0.1172)	1.92e-01
Phenylpyruvic acid	βself	-0.0417 (0.0134)	1.80e-03	-	-	-0.0590 (0.0171)	5.75e-04	-0.0173 (0.0036)	1.54e-06
Phenylpyruvic acid	βco-twin	-	-	0.0076 (0.0147)	6.04e-01	-0.0285 (0.0189)	1.31e-01	-0.0361 (0.0044)	1.51e-16
HDL-C	βself	-0.4101 (0.1154)	3.79e-04	-	-	-0.4602 (0.1365)	7.47e-04	-0.0501 (0.1130)	6.57e-01
HDL-C	βco-twin	-	-	-0.2043 (0.1318)	1.21e-01	0.0816 (0.1522)	5.92e-01	0.2859 (0.1062)	7.11e-03
Heptanoic acid	βself	-0.0134 (0.0117)	2.52e-01	-	-	-0.0297 (0.0167)	7.47e-02	-0.0163 (0.0025)	7.64e-11
Heptanoic acid	βco-twin	-	-	-0.0062 (0.0108)	5.70e-01	-0.0253 (0.0157)	1.06e-01	-0.0192 (0.0030)	1.41e-10
HDL-C	βself	-0.2151 (0.1242)	8.33e-02	-	-	-0.1656 (0.1496)	2.68e-01	0.0496 (0.1009)	6.23e-01
HDL-C	βco-twin	-	-	-0.1840 (0.1134)	1.05e-01	-0.0762 (0.1328)	5.66e-01	0.1078 (0.1121)	3.36e-01
Note: HDL-C: high-density lipoprotein-cholesterol; ICE FALCON: Inference about Causation through Examination of FAmiliaL CONfounding. The bold ones were metabolites found to have causal associations.

## Sheet: Table S10
Table S10. Results of TC from ICE FALCON analysis
		Model 1		Model 2		Model 3		Change
Predictor	Coefficient	Est (SE)	P-value	Est (SE)	P-value	Est (SE)	P-value	Est (SE)	P-value
But-2-enoic acid	βself	0.0535 (0.0106)	4.24e-07	-	-	0.0590 (0.0117)	4.82e-07	0.0055 (0.0022)	1.19e-02
But-2-enoic acid	βco-twin	-	-	-0.0194 (0.0106)	6.74e-02	0.0110 (0.0119)	3.56e-01	0.0304 (0.0042)	3.61e-13
TC	βself	0.7719 (0.1765)	1.22e-05	-	-	0.9229 (0.2024)	5.1e-06	0.1510 (0.1202)	2.09e-01
TC	βco-twin	-	-	0.1557 (0.1650)	3.45e-01	-0.3100 (0.1753)	7.7e-02	-0.4657 (0.1415)	9.97e-04
Note: TC: total cholesterol; ICE FALCON: Inference about Causation through Examination of FAmiliaL CONfounding.

[truncated: 3 more sheets: Table S11, Table S12, Table S13]
